# Supplementary material for: A Fibrosis Biomarker Early Predicts Cardiotoxicity Due to Anthracycline-Based Breast Cancer Chemotherapy
Source: Cancers (Basel). 2022 Jun 14;14(12):2941. doi: 10.3390/cancers14122941 (PMC9221256; doi:10.3390/cancers14122941)
Supplement: Supplementary file 1 [file cancers-14-02941-s001.zip]

Archive with 1 entries (1 files):
- cancers-1723528-supplementary.pdf
